# Supplementary material for: eHealth Platforms Facilitate Prostate Cancer Shared Care: A Systematic Review
Source: Healthcare (Basel). 2024 Sep 4;12(17):1768. doi: 10.3390/healthcare12171768 (PMC11395658; doi:10.3390/healthcare12171768)
Supplement: Supplementary file 1 [file healthcare-12-01768-s001.zip]

Archive with 1 entries (1 files):
- healthcare-3078777-supplementary.pdf
